# Supplementary material for: Cd2+-Selective Fluorescence Enhancement of Bisquinoline Derivatives with 2-Aminoethanol Skeleton
Source: Molecules. 2024 Jan 11;29(2):369. doi: 10.3390/molecules29020369 (PMC10820404; doi:10.3390/molecules29020369)
Supplement: Supplementary file 1 [file molecules-29-00369-s001.zip]

Archive with 1 entries (1 files):
- molecules-2774303-supplementary.pdf
